# Supplementary material for: Refinement of the CS6-expressing enterotoxigenic Escherichia coli strain B7A human challenge model: A randomized trial
Source: PLoS One. 2020 Dec 2;15(12):e0239888. doi: 10.1371/journal.pone.0239888 (PMC7710093; doi:10.1371/journal.pone.0239888)
Supplement: S1 File — (XLSX) [file pone.0239888.s001.xlsx]

## Sheet: Sheet1
ID	Cohort	Gender	Age	Race	Ethnicity	Dose	Fast	Rechall	ETECScore	MSD_A	MSD_N	MSD_V	Dia_Onset	MSD_Time	Max24Vol	Max24No	Fluids	EarlyAbx	Cramps	Pain	Tender	Anorexia	Arthralgia	Bloating	Constipation	Fever	Flatulence	Myalgia	Headache	HBS	LH	Malaise	Nausea	Vomit	Eshed_2	Eshed_4	Bshed_2	Bshed_4	SGL_1	SGL_7	SGL_28	SGL_R	SAL_1	SAL_7	SAL_28	SAL_R	SGC_1	SGC_7	SGC_28
B7A002	1	M	39	African-American	Not Hispanic or Latino	10^9 cfu	Overnight		4	Y	N	Y	18.5	20.2	712	3	Y	N	N	N	N	N	N	N	N	N	Y	N	Y	Y	N	N	N	N	120000000	8600000	120000000	8600000	2	1.87	2.73	Y	1.4	1.4	2.37	Y	1.4	1.4	1.56
B7A003	1	M	39	African-American	Not Hispanic or Latino	10^8 cfu	Overnight		0	N	N	N			0	0	N	N	N	N	N	N	N	N	N	N	Y	N	N	N	N	N	N	N	23000000	2300000	23000000	1800000	2.03	1.79	2.67	Y	2.13	2.15	2.38	N	1.4	1.4	1.4
B7A006	1	M	49	African-American	Not Hispanic or Latino	10^9 cfu	90 minutes		6	Y	Y	Y	13.4	16	1897	13	Y	Y	Y	N	N	Y	Y	Y	N	N	Y	Y	N	Y	N	Y	N	N					1.97	1.92	2.32	N	2.58	2.45	2.6	N	1.4	1.4	1.4
B7A007	1	M	40	African-American	Not Hispanic or Latino	10^10 cfu	90 minutes		5	Y	Y	Y	43.1	86.2	607	4	N	Y	Y	Y	N	Y	Y	Y	N	N	Y	Y	Y	Y	N	Y	Y	N	870000000	13000000	700000000	13000000	1.86	1.93	2.48	Y	1.4	1.4	1.94	N	1.4	1.4	1.4
B7A010	1	M	32	African-American	Not Hispanic or Latino	10^8 cfu	Overnight		6	Y	Y	Y	16	21	1366	6	Y	Y	Y	Y	N	Y	N	Y	N	N	Y	N	Y	Y	N	Y	Y	N					2.01	1.91	1.83	N	1.55	1.56	1.4	N	1.76	1.93	1.83
B7A011	1	M	28	African-American	Not Hispanic or Latino	10^9 cfu	Overnight		4	Y	Y	Y	13	14.8	1388	8	Y	Y	N	N	N	Y	N	N	N	N	N	N	N	Y	N	N	N	N					2.08	2.22	2.58	N	1.99	2.09	2.07	N	1.4	1.4	1.4
B7A012	1	F	34	Caucasian	Hispanic or Latino	10^9 cfu	90 minutes		5	Y	Y	Y	11.4	22.6	1046	13	N	Y	Y	N	N	N	N	Y	N	N	Y	N	N	N	N	N	N	N					2.36	2.51	2.75	N	2.27	2.15	2.23	N	2.19	3.96	3.89
B7A013	1	M	34	African-American	Not Hispanic or Latino	10^10 cfu	90 minutes		7	Y	Y	Y	12	22.4	708	9	Y	Y	N	Y	N	Y	N	Y	N	N	Y	N	Y	Y	Y	Y	Y	Y	170000000		170000000		3.08	3.08	3.1	N	2.17	2.09	2.23	N	1.4	1.55	1.56
B7A016	1	M	20	African-American	Not Hispanic or Latino	10^9 cfu	90 minutes		2	N	N	N			0	0	Y	N	N	Y	N	Y	N	Y	N	N	Y	N	Y	N	Y	Y	Y	N					2.04	1.4	2.12	N	1.63	2.03	1.98	N	1.57	1.4	1.4
B7A018	1	M	50	Asian	Not Hispanic or Latino	10^8 cfu	Overnight		1	N	N	N			0	0	N	N	Y	N	N	N	N	Y	N	N	Y	N	Y	Y	N	N	Y	N	100000		100000		2.16	2.13	2.33	N	2.68	2.9	2.76	N	2.02	2.1	2.37
B7A019	1	M	42	African-American	Not Hispanic or Latino	10^9 cfu	Overnight		8	Y	Y	Y	26	28.8	1339	10	Y	Y	Y	Y	Y	Y	N	Y	N	Y	Y	N	Y	Y	Y	Y	Y	Y					2.79	2.75	3.29	N	2.58	3.03	3.46	Y	1.4	1.4	1.4
B7A022	1	M	34	African-American	Not Hispanic or Latino	10^9 cfu	90 minutes		1	N	N	N			222	1	N	N	N	N	N	N	N	N	N	N	N	N	N	N	N	N	N	N		100000		100000	1.91	2.03	2.34	N	1.68	1.69	1.63	N	1.57	1.9	1.57
B7A024	1	M	47	African-American	Not Hispanic or Latino	10^9 cfu	Overnight		7	Y	Y	Y	21.4	48.6	1055	9	Y	Y	Y	Y	N	Y	N	Y	N	N	Y	N	N	Y	Y	Y	Y	Y	1100000000		1100000000		2.24	2.53	3.33	Y	2.81	2.39	2.66	N	1.4	1.82	1.4
B7A025	1	M	32	African-American	Not Hispanic or Latino	10^10 cfu	90 minutes		5	Y	Y	Y	24.8	34.5	1104	10	N	Y	N	Y	N	N	N	N	N	N	N	N	Y	N	N	N	N	N	5900000000	390000000	4700000000	390000000	1.4	1.4	1.85	N	2.33	2.16	2.16	N	1.4	1.4	1.76
B7A027	1	M	27	Caucasian	Not Hispanic or Latino	10^8 cfu	Overnight		1	N	N	N			0	0	N	Y	Y	N	N	N	N	Y	Y	N	Y	N	N	N	N	N	N	N	6200000		6200000		1.99	1.79		N	1.4	1.4		N	1.4	1.4
B7A028	1	M	40	African-American	Not Hispanic or Latino	10^9 cfu	90 minutes		2	N	N	N			252	1	N	N	Y	Y	N	Y	N	Y	N	N	Y	N	Y	Y	Y	Y	Y	N	50000	54000000	30000	43000000	2.05	2.05	2.12	N	2.81	2.81	2.81	N	1.4	2.5	2.46
B7A029	1	F	24	African-American	Not Hispanic or Latino	10^9 cfu	Overnight		5	Y	Y	Y	11.6	29.1	1212	10	Y	Y	Y	Y	N	Y	N	Y	N	N	Y	N	N	Y	N	Y	Y	N					1.57	1.59	2.09	N	2.07	2.24	2.21	N	1.4	1.4	1.4
B7A031	1	M	45	African-American	Not Hispanic or Latino	10^10 cfu	90 minutes		3	Y	Y	Y	54.1	66.9	559	5	Y	N	Y	Y	N	Y	N	N	N	N	N	N	Y	N	N	Y	N	N		4100000000		3300000000	2	2.06	2.78	Y	1.4	1.4	1.98	N	1.4	1.4	1.4
B7A033	1	M	23	African-American	Not Hispanic or Latino	10^8 cfu	Overnight		2	N	N	N			263	3	N	N	N	Y	N	Y	N	N	N	N	Y	N	N	Y	N	Y	N	N	100000	50000	100000	50000	3.25	3.37	3.33	N	1.59	1.61	1.4	N	1.4	1.4	1.79
B7A034	1	M	41	African-American	Not Hispanic or Latino	10^10 cfu	90 minutes		1	N	N	N			161	1	N	N	N	N	N	N	N	N	N	N	N	N	N	N	N	N	N	N	110000000	31000000	110000000	6200000	2.64	3.09	3.68	Y	2.31	2.49	2.52	N	1.82	2.15	2.24
B7A036	1	F	33	African-American	Not Hispanic or Latino	10^9 cfu	90 minutes		1	N	N	N			0	0	N	N	Y	Y	N	N	N	Y	Y	N	Y	N	Y	N	Y	N	N	N	13000000		5200000		1.4	1.4	1.97	N	1.4	1.4	1.4	N	1.86	1.4	1.4
B7A037	1	F	34	African-American	Not Hispanic or Latino	10^9 cfu	Overnight		2	N	N	N			380	2	N	N	Y	Y	N	N	N	Y	Y	N	Y	N	N	Y	Y	N	N	N	46000000	7100000	37000000	5700000	2.12	2.12	3.33	Y	1.58	1.84	2.12	N	1.97	1.66	1.79
B7A038	1	F	35	African-American	Not Hispanic or Latino	10^10 cfu	90 minutes		5	Y	Y	Y	3.7	26.4	698	10	Y	Y	Y	Y	N	Y	N	Y	N	N	Y	N	Y	Y	N	N	Y	Y	2800000000		2200000000		2.07	2.44	3.8	Y	2.03	2.26	3.44	Y	1.92	1.88	1.84
B7A039	1	F	39	African-American	Not Hispanic or Latino	10^8 cfu	Overnight		4	Y	Y	Y	46	80.2	474	5	N	N	Y	Y	N	Y	N	Y	N	N	Y	N	Y	Y	Y	Y	Y	N	56000000	1100000000	56000000	1100000000	1.87	1.98	2.45	N	2.13	2.56	2.1	N	1.4	1.4	1.4
B7A042	1	F	36	African-American	Not Hispanic or Latino	10^8 cfu	Overnight		5	Y	Y	Y	31	36.1	1407	8	Y	Y	Y	N	N	Y	N	Y	N	N	Y	N	N	Y	N	Y	N	N					2.52	2.7	3.49	Y	2.09	2.47	3.69	Y	1.4	1.95	2.13
B7A043	1	M	31	Caucasian	Not Hispanic or Latino	10^10 cfu	90 minutes		1	N	N	N			247	2	N	N	N	N	N	N	N	Y	N	N	Y	N	N	N	N	N	N	N					2.48	2.61	2.59	N	2.03	2.56	2.04	N	1.4	1.4	1.4
B7A044	1	F	30	African-American	Not Hispanic or Latino	10^9 cfu	90 minutes		4	Y	N	Y	11.2	70.8	869	3	N	Y	Y	Y	N	Y	N	Y	N	N	Y	N	Y	N	Y	Y	Y	N	2100000		1700000		2.15	2.86	2.95	Y	2.11	2.17	2.13	N	1.4	1.98	2.05
B7A046	1	M	39	African-American	Not Hispanic or Latino	10^9 cfu	Overnight		4	N	N	N			0	0	Y	N	Y	Y	Y	Y	N	Y	Y	N	Y	N	Y	Y	Y	Y	Y	Y	17000000	400000	17000000	400000	3.96	3.85	3.96	N	2.96	2.91	2.85	N	1.4	1.4	1.4
B7A002	2	M	39	African-American	Not Hispanic or Latino	10^9 cfu	Overnight	Y	0	N	N	N			0	0	N	N	N	N	N	N	N	N	N	N	N	N	N	N	N	N	N	N	65000000	200000	65000000	66000	3.09	3.38	3.92	Y	2.2	2.7	2.48	N	1.4	2.12	2.08
B7A004	2	M	49	African-American	Not Hispanic or Latino	10^9 cfu	Overnight	N	6	Y	Y	Y	13.2	32.5	569	5	Y	Y	Y	Y	Y	Y	Y	Y	N	Y	N	Y	N	N	Y	Y	N	N					2.09	2.06	3.03	Y	1.94	2.05	2.12	N	1.4	1.67	2
B7A006	2	M	49	African-American	Not Hispanic or Latino	10^9 cfu	Overnight	Y	5	Y	Y	Y	12.8	24.1	1361	9	N	Y	Y	Y	N	N	N	Y	N	N	Y	Y	N	N	N	Y	N	N	1100000000		1100000000		2.3	2.58	3.1	Y	2.57	2.63	2.59	N	2	2.08	2.05
B7A007	2	M	40	African-American	Not Hispanic or Latino	10^9 cfu	Overnight	Y	1	N	N	N			0	0	N	N	N	N	N	N	N	N	N	N	N	N	N	N	N	N	Y	N	200000	0	50000	0	2.55	2.63	2.49	N	1.61	1.4	2.25	Y	2.05	1.95	1.99
B7A008	2	M	23	African-American	Not Hispanic or Latino	10^9 cfu	Overnight	N	0	N	N	N			0	0	N	N	N	N	N	N	N	N	N	N	Y	N	N	N	N	N	N	N					2	2.45	2.72	Y	2	2.16	2.15	N	2.1	2.72	3.16
B7A010	2	M	32	African-American	Not Hispanic or Latino	10^9 cfu	Overnight	Y	6	Y	Y	Y	18.7	19.9	1750	10	Y	Y	Y	Y	N	Y	N	N	N	N	N	N	Y	N	Y	Y	N	N					2.05	1.95	1.9	N	1.81	1.91	1.4	N	1.4	2.41	2.15
B7A011	2	M	28	African-American	Not Hispanic or Latino	10^9 cfu	Overnight	Y	2	N	N	N			303	3	N	N	Y	Y	N	N	N	Y	N	N	Y	N	N	N	N	N	N	N	6200000	130000000	4960000	72000000	2.45	2.5	3.21	Y	2.05	2.17	2.17	N	1.4	1.4	1.6
B7A019	2	M	42	African-American	Not Hispanic or Latino	10^9 cfu	Overnight	Y	8	Y	Y	Y	1.2	23.1	1016	6	N	Y	N	Y	N	Y	N	N	N	Y	Y	N	Y	Y	Y	N	N	N					3.25	3.33	3.33	N	3.03	3.2	3.22	N	1.4	1.4	1.4
B7A021	2	M	30	African-American	Not Hispanic or Latino	10^9 cfu	Overnight	N	2	N	N	N			135	2	N	N	N	N	N	N	N	N	N	N	N	N	Y	Y	N	N	Y	N	1000000000	1400000000	1000000000	1100000000	2.53	4.06	4.54	Y	2.05	3.65	3.39	Y	1.75	1.4	1.4
B7A024	2	M	47	African-American	Not Hispanic or Latino	10^9 cfu	Overnight	Y	4	Y	Y	Y	72	117.1	812	5	N	N	Y	Y	N	N	N	Y	N	N	Y	N	N	Y	N	N	N	N	330000000	200000000	330000000	80000000	2.79	3.02	3.59	Y	2.61	2.79	2.92	N	1.4	1.4	3.05
B7A025	2	M	32	African-American	Not Hispanic or Latino	10^9 cfu	Overnight	Y	1	N	N	N			200	2	N	N	N	N	N	N	N	N	N	N	N	N	N	N	N	N	N	N	170000000		140000000		1.99	2.15		N	2.14	2.49		N	1.4	1.4
B7A035	2	F	30	African-American	Not Hispanic or Latino	10^9 cfu	Overnight	N	4	Y	Y	Y	9.5	11.2	569	5	Y	N	Y	Y	N	Y	N	Y	N	N	Y	N	Y	Y	Y	Y	N	N	100000000	180000000	100000000	180000000	1.4	1.64	2.39	Y	1.97	2.21	2.46	N	1.4	1.4	1.4
B7A039	2	F	39	African-American	Not Hispanic or Latino	10^9 cfu	Overnight	Y	4	N	N	N			0	0	N	N	Y	Y	Y	Y	Y	N	N	N	Y	Y	Y	Y	N	Y	Y	Y		21000000		8400000	2.12	2.04	2.35	N	2.09	2.11	2.01	N	1.4	1.83	1.94
B7A040	2	M	44	African-American	Not Hispanic or Latino	10^9 cfu	Overnight	N	5	Y	Y	Y	28.7	32.6	862	6	Y	Y	Y	Y	Y	Y	N	Y	N	N	Y	N	Y	Y	N	Y	Y	N					1.56	1.84	1.99	N	2	2.31	2.15	N	1.76	1.4	1.4
B7A042	2	F	36	African-American	Not Hispanic or Latino	10^9 cfu	Overnight	Y	1	N	N	N			0	0	N	N	Y	N	N	N	N	Y	N	N	Y	N	N	N	N	N	N	N	600000	700000	240000	280000	3.01	3.11	3.09	N	3.39	3.52	3.75	N	2.05	2.01	2.42
B7A044	2	F	30	African-American	Not Hispanic or Latino	10^9 cfu	Overnight	Y	5	Y	N	Y	5.2	7.3	883	3	Y	Y	Y	Y	Y	Y	N	Y	N	N	Y	N	Y	N	N	Y	Y	N					2.44	2.68	2.27	N	2.29	2.15	2.16	N	1.93	1.86	2.07
B7A047	2	M	45	African-American	Not Hispanic or Latino	10^9 cfu	Overnight	N	1	N	N	N			350	2	N	N	N	N	N	N	N	N	N	N	N	N	N	N	N	N	N	N	830000000	500000000	830000000	400000000	2.06	2.15	3.22	Y	1.93	2.25	3.24	Y	1.4	1.58	1.58
B7A048	2	M	36	Caucasian	Hispanic or Latino	10^9 cfu	Overnight	N	2	N	N	N			6	1	N	N	Y	Y	N	N	N	Y	N	N	Y	N	Y	N	N	N	N	N	100000		100000		2.02	2.15	2.48	N	1.4	2.62	2.27	Y	1.4	1.4	1.4
B7A049	2	M	35	African-American	Not Hispanic or Latino	10^9 cfu	Overnight	N	8	Y	Y	Y	7	8.5	1004	9	Y	Y	Y	Y	Y	Y	N	Y	N	N	Y	N	N	Y	N	Y	Y	Y					1.4	1.4	1.59	N	1.95	1.99	1.92	N	1.4	1.4	1.4
B7A050	2	F	39	African-American	Hispanic or Latino	10^9 cfu	Overnight	N	2	N	N	N			157	1	N	N	N	N	N	Y	N	Y	N	N	N	N	Y	N	N	N	N	N	750000000	130000000	600000000	52000000	2.15	2.73	3.7	Y	2.83	2.77	2.73	N	1.96	2.05	2.14
B7A052	2	F	49	Caucasian	Hispanic or Latino	10^9 cfu	Overnight	N	6	Y	Y	Y	15.2	22.1	442	5	Y	Y	Y	Y	Y	Y	N	Y	N	Y	N	N	Y	N	Y	Y	Y	Y					1.4	2.19	2.05	Y	2.05	2.21	2.48	N	2.1	2.64	3.08
B7A053	2	M	37	African-American	Not Hispanic or Latino	10^9 cfu	Overnight	N	7	Y	Y	Y	9.2	13.6	667	6	Y	Y	Y	Y	Y	Y	Y	Y	N	N	Y	Y	Y	Y	N	Y	Y	Y					1.99	1.92	2.09	N	2.06	2.01	1.93	N	1.4	1.59	1.4
B7A054	2	M	27	African-American	Not Hispanic or Latino	10^9 cfu	Overnight	N	7	Y	N	Y	17.4	37.8	702	3	Y	Y	Y	Y	N	Y	N	N	N	Y	N	N	N	N	N	Y	Y	N					1.4	1.91	2.15	Y	2.01	2.02	2.05	N	1.4	1.4	1.4
B7A055	2	M	31	African-American	Not Hispanic or Latino	10^9 cfu	Overnight	N	4	Y	Y	Y	19.2	24.7	766	9	N	Y	Y	N	N	Y	N	Y	N	N	Y	N	Y	N	N	N	N	N	150000000	570000000	120000000	340000000	2.16	2.11	2.41	N	2.14	2.39	2.14	N	1.4	1.4	1.4
B7A056	2	M	28	Other	Hispanic or Latino	10^9 cfu	Overnight	N	0	N	N	N			0	0	N	N	N	N	N	N	N	N	N	N	N	N	N	N	N	N	N	N	2900000	1500000	2300000	0	2.44	2.54	2.83	N	1.8	2.11	1.55	N	1.69	2.13	2.31
B7A060	2	F	33	Asian	Not Hispanic or Latino	10^9 cfu	Overnight	N	1	N	N	N			0	0	N	N	N	N	N	Y	N	N	N	N	N	N	Y	N	N	N	N	N	33000000	4500000	6600000	1800000	2.46	2.91	2.92	N	1.94	2.38	2.15	N	1.79	2.13	2.07
B7A065	2	F	26	Other	Hispanic or Latino	10^9 cfu	Overnight	N	2	N	N	N			140	1	N	N	Y	Y	Y	Y	Y	Y	N	N	Y	Y	Y	Y	N	Y	Y	N	490000000		490000000		2.13	2.93	3.08	Y	1.93	2.13	2.18	N	1.4	1.4	1.4
B7A066	2	M	34	MULTI-RACE	Not Hispanic or Latino	10^9 cfu	Overnight	N	5	Y	Y	Y	14.2	18.1	1273	6	N	Y	Y	Y	Y	Y	N	N	N	N	N	N	N	N	N	Y	N	N					2.18	2.78	3.53	Y	1.93	2.02	1.99	N	1.4	1.4	1.4
B7A067	2	M	45	African-American	Not Hispanic or Latino	10^9 cfu	Overnight	N	6	Y	Y	Y	9.6	43.4	1015	8	N	Y	Y	Y	Y	Y	N	Y	N	N	Y	N	N	Y	N	N	N	N	12000000000		12000000000		2.19	1.4	2.15	N	2.22	2.16	1.4	N	1.4	1.4	1.4
B7A070	2	M	40	African-American	Not Hispanic or Latino	10^9 cfu	Overnight	N	5	Y	Y	Y	16.8	26.3	504	10	Y	Y	Y	Y	Y	Y	N	N	N	N	Y	N	N	Y	N	Y	Y	N					2.24	2.41	2.65	N	1.4	1.99	1.95	N	1.4	1.59	1.6
[truncated: 31 more columns]

## Sheet: Sheet2
Variable Name	Definition
ID	Subjet's Identification Number
Cohort	Cohort the subject is in (Either 1 or 2)
Gender	Subject's gender (male (M) or female (F))
Age	Subject's age in years
Race	Subject's race
Ethnicity	Subject's ethnicity (Hispanic/Latino or non-Hispanic/Latino)
Dose	ETEC B7A Challenge Dosing received (cfu)
Fast	Subject's fasting time prior to receiving challenge dose
Rechall	Was the subject previously challenge (only applies to Cohort 2)
ETECScore	ETEC disease scoring algorithm value based on clinical endpoints of relevance
MSD_A	Moderate-severe diarrhea definition met (either by stool volume or number of stools) - Y/N
MSD_N	Moderate-severe diarrhea definition met (by stool volume) - Y/N
MSD_V	Moderate-severe diarrhea definition met (by number of stools) - Y/N
Dia_Onset	Time to start of diarrhea episode (in hours)
MSD_Time	Time to meeting definition of moderate-severe diarrhea (in hours)
Max24Vol	Max 24 Hour Stool Output (stool volume)
Max24No	Max 24 Hour Stool Output (number of stools)
Fluids	Did the subject receive IV fluids for rehydration (Y/N)
EarlyAbx	Did the subjects receive their first dose of antibiotics prior to the per protocol time of 120 post-Challenge dose (Y/N)
Cramps	Did the subject experience abdominal cramps related to the challenge dose (Y/N)?
Pain	Did the subject experience abdominal pain related to the challenge dose (Y/N)?
Tender	Did this subject experience abdominal tenderness related to the challenge dose (Y/N)?
Anorexia	Did the subject experience anorexia related to the challenge dose (Y/N)?
Arthralgia	Did the subject experience arthralgia related to the challenge dose (Y/N)?
Bloating	Did the subject experience bloating related to the challenge dose (Y/N)?
Constipation	Did the subject experience constipation related to the challenge dose (Y/N)?
Fever	Did the subject experience fever related to the challenge dose (Y/N)?
Flatulence	Did the subject experience flatulence related to the challenge dose (Y/N)?
Myalgia	Did the subject experience myalgia related to the challenge dose (Y/N)?
Headache	Did the subject experience headache related to the challenge dose (Y/N)?
HBS	Did the subject experience hyperactive bowel sounds related to the challenge dose (Y/N)?
LH	Did the subject experience lightheadedness related to the challenge dose (Y/N)?
Malaise	Did the subject experience malaise related to the challenge dose (Y/N)?
Nausea	Did the subject experience nausea related to the challenge dose (Y/N)?
Vomit	Did the subject experience vomiting related to the challenge dose (Y/N)?
Eshed_2	Quantitiative shedding of E. coli (2 days post/challenge)
Eshed_4	Quantitiative shedding of E. coli (4 days post/challenge)
Bshed_2	Quantitiative shedding of B7A (2 days post/challenge)
Bshed_4	Quantitiative shedding of B7A (4 days post/challenge)
SGL_1	Subject's serum IgG LT Log10 titer (Day 1)
SGL_7	Subject's serum IgG LT Log10 titer (Day 7)
SGL_28	Subject's serum IgG LT Log10 titer (Day 28)
SGL_R	Was the subject a responder for serum IgG LT (Y/N)?
SAL_1	Subject's serum IgA LT Log10 titer (Day 1)
SAL_7	Subject's serum IgA LT Log10 titer (Day 7)
SAL_28	Subject's serum IgA LT Log10 titer (Day 28)
SAL_R	Was the subject a responder for serum IgA LT (Y/N)?
SGC_1	Subject's serum IgG CS6 Log10 titer (Day 1)
SGC_7	Subject's serum IgG CS6 Log10 titer (Day 7)
SGC_28	Subject's serum IgG CS6 Log10 titer (Day 28)
SGC_R	Was the subject a responder for serum IgG CS6(Y/N)?
SAC_1	Subject's serum IgA CS6 Log10 titer (Day 1)
SAC_7	Subject's serum IgA CS6 Log10 titer (Day 7)
SAC_28	Subject's serum IgA CS6 Log10 titer (Day 28)
SAC_R	Was the subject a responder for serum IgA CS6(Y/N)?
SGP_1	Subject's serum IgG LPS Log10 titer (Day 1)
SGP_7	Subject's serum IgG LPS Log10 titer (Day 7)
SGP_28	Subject's serum IgG LPS Log10 titer (Day 28)
SGP_R	Was the subject a responder for serum IgG LPS (Y/N)?
SAP_1	Subject's serum IgA LPS Log10 titer (Day 1)
SAP_7	Subject's serum IgA LPS Log10 titer (Day 7)
SAP_28	Subject's serum IgA LPS Log10 titer (Day 28)
SAP_R	Was the subject a responder for serum IgA LPS (Y/N)?
AGL_1	Subject's ALS IgG LT Log10 titer (Day 1)
AGL_7	Subject's ALS IgG LT Log10 titer (Day 7)
AGL_R	Was the subject a responder for ALS IgG LT (Y/N)?
AAL_1	Subject's ALS IgA LT Log10 titer (Day 1)
AAL_7	Subject's ALS IgA LT Log10 titer (Day 7)
AAL_R	Was the subject a responder for ALS IgA LT (Y/N)?
AGC_1	Subject's ALS IgG CS6 Log10 titer (Day 1)
AGC_7	Subject's ALS IgG CS6 Log10 titer (Day 7)
AGC_R	Was the subject a responder for ALS IgG CS6 (Y/N)?
AAC_1	Subject's ALS IgA CS6 Log10 titer (Day 1)
AAC_7	Subject's ALS IgA CS6 Log10 titer (Day 7)
AAC_R	Was the subject a responder for ALS IgA CS6 (Y/N)?
AGP_1	Subject's ALS IgG LPS Log10 titer (Day 1)
AGP_7	Subject's ALS IgG LPS Log10 titer (Day 7)
AGP_R	Was the subject a responder for ALS IgG LPS (Y/N)?
AAP_1	Subject's ALS IgA LPS Log10 titer (Day 1)
AAP_7	Subject's ALS IgA LPS Log10 titer (Day 7)
AAP_R	Was the subject a responder for ALS IgA LPS (Y/N)?
